# Supplementary material for: Effects of the Ratio of Alaskan Pollock Surimi to Wheat Flour on the Quality Characteristics and Protein Interactions of Innovative Extruded Surimi–Flour Blends
Source: Foods. 2025 Aug 17;14(16):2851. doi: 10.3390/foods14162851 (PMC12385230; doi:10.3390/foods14162851)
Supplement: Supplementary file 1 [file foods-14-02851-s001.zip]

Archive with 1 entries (1 files):
- foods-3793090-supplementary.pdf
